# Supplementary material for: Effects of Energy Delivery Guided by Indirect Calorimetry in Critically Ill Patients: A Systematic Review and Meta-Analysis
Source: Nutrients. 2024 May 11;16(10):1452. doi: 10.3390/nu16101452 (PMC11124016; doi:10.3390/nu16101452)
Supplement: Supplementary file 1 [file nutrients-16-01452-s001.zip]

Archive with 1 entries (1 files):
- nutrients-2977106-supplementary.pdf
